# Supplementary material for: Metabolic Effects of Selected Conventional and Alternative Sweeteners: A Narrative Review
Source: Nutrients. 2024 Feb 23;16(5):622. doi: 10.3390/nu16050622 (PMC10933973; doi:10.3390/nu16050622)
Supplement: Supplementary file 1 [file nutrients-16-00622-s001.zip]

Archive with 1 entries (1 files):
- nutrients-2789878-supplementary.pdf
